# Supplementary material for: Patient‐derived organoid‐immune co‐cultures integrated with multi‐omics reveal immunotherapy resistance mechanisms in urothelial carcinoma
Source: Imeta. 2026 May 7;5(3):e70130. doi: 10.1002/imt2.70130 (PMC13377408; doi:10.1002/imt2.70130)
Supplement: Supplementary file 2 — Table S1. Clinical and molecular characteristics of UC patient cohort. Table S2. Summary of UCOs‐PBMCs co‐culture outcomes across 6 UC patients. Table S3. Homer known Motif enrichment results (homer_STAT5_IRF2). Table S4. Differentially expressed genes (DEGs) identified in bulk RNA‐seq analysis. Table S5. Research resource identifiers (RRIDs) for key reagents and resources. [file IMT2-5-e70130-s001.xlsx]

## Sheet: S1
Table S1 Clinical and molecular characteristics of UC patient cohort.
Sample number	FGFR3 mutation Status	Gender	Age (years)	Tumor type	TNM stage	Tumor grade
UC-1	Wildtype	Female	83	BC	pT4aNxM1	High
UC-2	Wildtype	Male	77	BC	pT2aN0M0	High
UC-3	Wildtype	Female	75	UTUC	pT3NxM0	High
UC-4	Wildtype	Male	64	UTUC	pT2N0M0	High
UC-5	R248C	Female	79	BC	pT2NxM0	High
UC-6	Y373C	Male	67	UTUC	pT2aN0M0	High
UC-7	K650E	Male	67	UTUC	pT3NxM0	High
UC-8	S249C	Female	71	UTUC	pT3NxM0	High

## Sheet: S2
Table S2 Summary of UCOs-PBMCs co-culture outcomes across 6 UC patients.
Sample number	Tumor stage/grade	Co-culture success	Fold T-cell expansion (day 14 vs day 0)	Cytotoxicity (% organoid killing at E:T 10:1)	Notes/responder status
UC-2	pT2, High-grade	Yes	120-fold (CD3+ dominant)	0.68	Strong responder; high IFN-γ secretion
UC-3	pT3, High-grade	Yes	85-fold	0.52	Moderate responder; enhanced by anti-PD-1
UC-4	pT2, High-grade	Partial	18-fold	28% (background-like)	Weak responder; low IFN-γ secretion
UC-5	pT2, High-grade	Yes	245-fold	0.75	Strong responder; high IFN-γ secretion
UC-6	pT2, High-grade	Yes	65-fold	0.45	Moderate; cytotoxicity IFN-γ dependent
UC-8	pT3, High-grade	No	4-fold (no enrichment)	12% (non-specific)	Non-responder; failed T cell activation

## Sheet: S3
Table S3 Homer known Motif enrichment results (homer_STAT5_IRF2).
Rank	Motif	p-value	Target sequences with Motif	% of Targets sequences with Motif	Background sequences with Motif	%of Background sequences with Motif
1		1e-160	15544	0.0364	12454.8	0.0292
2		1e-110	765	0.0508	1627.4	0.0202

## Sheet: S4
Table S4 Differentially expressed genes (DEGs) identified in bulk RNA-seq analysis.
DEG	logFC for bulk	p-Value for bulk	logFC for single-cell (epithelial)	p-Value for single-cell (epithelial)	Enrichment
CORO1A	0.93329731465857	9.78147428902235e-20	0.562284922506602	5.07508159630618e-05	NK Cell Activation
RNF213	2.10132599275899	2.54573055372808e-29	0.471209341902194	0.000167526966065643	IFN−γ Response
GZMA	4.48577230449119	9.67800157797197e-94	0.447632673488667	0.000699659264860643	IFN−γ Response
IL18BP	1.08020332511926	8.12603085811092e-06	0.442577713550914	2.79969100104305e-05	IFN−γ Response
LGALS3BP	1.50119025189389	2.47501965421004e-15	0.434035941424252	3.57029410369812e-06	IFN−γ Response
ICAM1	1.40947390013438	0.00457275372151079	0.368710089273718	0.00844552749110461	NK Cell Activation/IFN−γ Response
STAT1	1.84423674379987	1.36323427263583e-21	0.364292731245057	0.00200440725395215	IFN−γ Response
ADAR	0.820353602174486	1.26707056804374e-12	0.340301510270348	0.000115680994493602	IFN−γ Response
PARP14	1.67360039897611	1.53008178135308e-17	0.336999551626972	0.000204312242467652	IFN−γ Response
NFKB1	1.76153747613887	6.27480715665852e-08	0.316410568320633	0.001085919249298	IFN−γ Response
TAP1	0.56565958694492	0.027757227187645	0.299272535480406	0.003217401789741	IFN−γ Response
AP1G1	0.679743501184518	0.0111389463365102	0.256194043539876	0.00117688751012258	NK Cell Activation
OAS3	2.74631595339876	4.16327276398313e-36	0.239606440318041	0.00353924552386397	IFN−γ Response

## Sheet: S5
Table S5 Research resource identifiers (RRIDs) for key reagents and resources.
Reagent or resource	Source	Cat number	RRID
Anti-CD3 antibody (human)	Proteintech	17617-1-AP	AB_1939430
Anti-CD3 antibody (mouse)	Santa Cruz	sc-101442	AB_1120355
Anti-CD4 antibody	Abcam	Ab133616	AB_2750883
Anti-CD8 antibody (mouse)	Cell Signaling	98941S	AB_2756376
Anti-CD8 antibody (human)	Abcam	ab101500	AB_10710024
Anti-CD20 antibody	Abcam	ab64088	AB_1139386
Anti-CD21 antibody	Abcam	ab271855	AB_3676138
Anti-CD23 antibody	Abcam	ab92495	AB_443437
Anti-CD68 antibody	Abcam	ab955	AB_307338
Anti-PD-1 antibody	Abcam	ab52587	AB_881954
Anti-FOXP3 antibody	Abcam	ab20034	AB_445284
Anti-PANCK antibody	Abcam	ab9377	AB_307222
Anti-CK7 antibody	Abcam	ab68459	AB_1139824
Anti-CK8 antibody	Abcam	ab53280	AB_869901
Anti-CK20 antibody	Invitrogen	MA5-13263	AB_10981940
Anti-CD44 antibody	Invitrogen	MA4400	AB_2535792
Anti-Ki67 antibody	Cell Signaling	62548SF	AB_2935678
Anti-UPII antibody	Invitrogen	PA5-60318	AB_2649291
Anti-GATA3 antibody	Abcam	ab282110	AB_2928121
Anti-E-CAD antibody	Cell Signaling	3195S	AB_2291471
Anti-C-CASP3 antibody	Cell Signaling	9664S	AB_2070042
Anti-Phospho-FGFR3 antibody	Abcam	ab155960	AB_3095625
Anti-GZMB antibody	Proteintech	13588-1-AP	AB_2114429
Anti-CCL4 antibody	Invitrogen	740064M	AB_3679194
Anti-IRF2 antibody	Abcam	ab124744	AB_10974405
Anti-STAT5 antibody	Invitrogen	71-2500	AB_88026
PerCP-Cyanine5.5 anti-human CD3 antibody	Invitrogen	45-0036-42	AB_1518742
Brilliant Violet 421 anti-human CD8 antibody	BioLegend	344748	AB_2629584
APC anti-human CD103 antibody	BioLegend	350216	AB_2563907
APC anti-human PD-1 antibody	BioLegend	329908	AB_940475
PE anti-human TIM-3 antibody	BioLegend	364805	AB_2922577
APC anti-human IFN-γ antibody	BD Biosciences	554702	AB_398580
Anti-Phospho-ERK1/2 antibody	Proteintech	28733-1-AP	AB_2881202
Anti-GAPDH antibody	Proteintech	60004-1-Ig	AB_2107436
488-Goat Anti-Rabbit Secondary Antibody (H+L)	Thermo	A-1108	AB_2534105
594-Goat Anti-Mouse Secondary Antibody (H+L)	Thermo	A-1105	AB_2534073
HRP-conjugated Goat Anti-Rabbit IgG (H+L)	Proteintech	SA00001-2	AB_2722564
HRP-conjugated Goat Anti-Mouse IgG (H+L)	Proteintech	SA00001-1	AB_2722565
Reagent
TRIzol™	Thermo Fisher	15596026CN	SCR_017956
cDNA Reverse Transcription Kit	TransScript	AT341	SCR_025363
Advanced DMEM/F-12	Gibco	12634010	No RRID
Collagenase/Hyaluronidase	Stemcell	7912	SCR_025360
Y-27632	Selleck	S6390	SCR_017968
TrypLE Express	Gibco	12605010	No RRID
Glutamax	Gibco	35050061	No RRID
Penicillin/Streptomycin	Gibco	15140122	No RRID
Matrigel	Corning	354234	SCR_017968
DMEM	Gibco	C11995500BT	No RRID
FBS	Cytiva	SH30406.02	No RRID
Protease and Phosphatase	Sigma-Aldrich	PPC1010	SCR_025366
RIPA Buffer	Beyotime	P0013B	SCR_025364
BCA Protein Assay Kit	Thermo	A55860	SCR_025370
Hyperactive Universal CUT&Tag Assay Kit	Vazyme	TD903	No RRID
PCR Mycoplasma Detection Kit	HUABIO	K0103	No RRID
Drugs
Erdafitinib	Selleck	S8401	SCR_025372
Anti-Mouse CD279 (PD-1)	Leinco Technologies	P362	AB_2829955
Human IL-2 Recombinant Protein	PeproTech	200-02-50UG	AB_1156962
Nivolumab (anti-PD-1)	Selleck	A2002	AB_2810223
STAT5-IN-1	Selleck	S6784	No RRID
Cell line
MB49 murine bladder cancer cells	Meisen Cell Technology (CTCC)	SCC148	CVCL_7076
